# Supplementary material for: Metataxonomics Characterization of Soil Microbiome Extraction Method Using Different Dispersant Solutions
Source: Microorganisms. 2025 Apr 18;13(4):936. doi: 10.3390/microorganisms13040936 (PMC12029719; doi:10.3390/microorganisms13040936)
Supplement: Supplementary file 1 [file microorganisms-13-00936-s001.zip]

Archive with 1 entries (1 files):
- microorganisms-3545148-supplementary.pdf
